# Supplementary material for: EPRS is a critical regulator of cell proliferation and estrogen signaling in ER+ breast cancer
Source: Oncotarget. 2016 Sep 6;7(43):69592–605. doi: 10.18632/oncotarget.11870 (PMC5342500; doi:10.18632/oncotarget.11870)
Supplement: Supplementary file 2 [file oncotarget-07-69592-s002.xlsx]

## Sheet: Sheet1
gene	Tamoxifen response			Genes associated with good tamoxifen response			Genes associated with poor tamoxifen response
ABAT	Tam Response			ABAT	LRBA		ABCA8	DESI2	KIF23	PRR11
ACADSB	Tam Response			ACADSB	LRIG1		ABCC3	DLC1	KIF2C	PSMB2
ADCY1	Tam Response			ADCY1	LRRC17		ABI3BP	DLGAP5	KIF4A	PTGER4
ADCY9	Tam Response			ADCY9	LZTFL1		ACKR1	DNM3	KLHL7	PTGS2
AGR2	Tam Response			ADIRF	MAGED2		ADAM17	DOCK8	LAMA2	PTPN21
ANXA9	Tam Response			AGR2	MAPT		ADGRF5	DSC2	LAMP3	PTPRB
APBB2	Tam Response			ANXA9	MCCC2		ADGRL4	DSCC1	LBR	PTTG1
ARL3	Tam Response			APBB2	MEIS3P1		ADRA2A	DUSP1	LDHB	QKI
BCAM	Tam Response			ARL3	MKL2		AKAP12	E2F3	LINC00341	RACGAP1
BHLHE40	Tam Response			ARMT1	MLPH		ANGPTL1	E2F7	LMNB1	RAD51AP1
BTF3	Tam Response			ASPN	MREG		ANK2	EBF1	LMO4	RAP2B
ADIRF	Tam Response			ATL1	MTUS1		ANLN	ECM2	LPIN1	RARRES1
C5orf30	Tam Response			AUTS2	MYB		ARHGEF4	EGR1	LRRC8D	RASSF5
ARMT1	Tam Response			BCAM	NAT1		ARL4C	ELK3	MAD2L1	RBMS3
CCDC170	Tam Response			BHLHE40	NME3		ASF1B	EMCN	MAP4K4	RECK
CA12	Tam Response			BTF3	NME5		ASPM	ENO1	MCM10	RMI2
CACNA2D2	Tam Response			C5orf30	NRIP1		ATAD2	EPAS1	MCM6	RNASEH1
CELSR1	Tam Response			CA12	OTUD7B		AURKA	EXOSC9	MELK	RRM2
CIRBP	Tam Response			CACNA2D2	P4HTM		AURKA	EZH2	MEOX1	RUNX1T1
CLSTN2	Tam Response			CCDC170	PBX1		AURKB	FAM171A1	MEOX2	SERPINB9
COX6C	Tam Response			CELSR1	PCM1		BBOF1	FAM38D	MGC21654	SGOL2
CRIP1	Tam Response			CERS6	PIGT		BCL11A	FEN1	MID1	SH3D19
CRNKL1	Tam Response			CIRBP	PKIB		BIRC5	FLJ10719	MKI67	SKP2
CYB5R1	Tam Response			CLSTN2	PNRC2		BRIP1	FOS	MMP1	SLC43A3
CYP2B6	Tam Response			COX6C	PTP4A2		BTG3	FOSB	MND1	SLIT2
CYP2B7P	Tam Response			CRIM1	RABEP1		BUB1	FOXC1	MTHFD2	SMCO4
DACH1	Tam Response			CRIP1	RARA		BUB1B	FOXM1	MYBL1	SPARCL1
DBNDD2	Tam Response			CRNKL1	REEP5		C3	FRMD6	MYO10	SRD5A1
DNAJC12	Tam Response			CYB5R1	RHOB		CASC5	GINS1	NCK2	SRPK1
ENPP1	Tam Response			CYP2B6	ROGDI		CCNA2	GINS2	NDC80	STAMBPL1
ERBB4	Tam Response			CYP2B7P	RRAGA		CCNB1	GLS	NDN	STK38
EVL	Tam Response			DACH1	SCCPDH		CCNB2	GNG11	NEK2	STMN1
FAM134B	Tam Response			DBNDD2	SEMA3B		CCNE2	GNG2	NFATC2	TCF7L1
FAM179B	Tam Response			DNAJC12	SEMA3F		CDC20	GPX7	NFIL3	TGFBR2
FBP1	Tam Response			ENPP1	SERPINA5		CDC7	GSTP1	NR4A1	TK1
FOXA1	Tam Response			ERBB4	SGK3		CDCA3	GTSE1	NT5DC2	TMEM123
G6PC3	Tam Response			EVL	SH3D19		CDCA5	H2AFX	NTN4	TMEM25
GAMT	Tam Response			FAM134B	SKP1		CDH3	H2AFZ	NUF2	TMPO
GATA3	Tam Response			FAM179B	SLC19A2		CDH5	HCAPG	NUSAP1	TNS1
GFRA1	Tam Response			FAM234B	SLC22A5		CDK1	HELLS	ODC1	TOP2A
SYBU	Tam Response			FBP1	SLC39A6		CDKN3	HJURP	OGN	TPX2
GREB1	Tam Response			FCGBP	SLC44A4		CENPA	HMGA1	PADI2	TRIM2
HSD17B4	Tam Response			FMO5	SLC7A8		CENPF	HMGB2	PAICS	TRIM29
IGF1R	Tam Response			FOXA1	STC2		CENPK	HMMR	PAMR1	TRIP13
IL6ST	Tam Response			G6PC3	SYBU		CENPM	IER2	PBK	TTK
IRS1	Tam Response			GAMT	TBC1D9		CENPU	IFRD1	PCNA	TYMS
ITPR1	Tam Response			GATA3	TCEAL1		CEP55	IGF1	PDGFD	UBE2C
KDM4B	Tam Response			GFRA1	TCEAL4		CKS2	JRKL	PFKP	UBE2S
KCTD3	Tam Response			GJA1	TFF1		CNRIP1	JUN	PGM5	UBE2T
KIAA0040	Tam Response			GREB1	TFF3		COL14A1	JUNB	PHGDH	UHRF1
KIAA0232	Tam Response			HIGD1A	TLE3		COL16A1	KCMF1	PLAC9	VRK1
KIAA1324	Tam Response			HSD17B4	TMBIM6		COQ6	KCNN4	PLIN2	VWF
FAM234B	Tam Response			IGF1R	TPBG		CORO1C	KCTD12	PLSCR4	YBX1
CERS6	Tam Response			IL6ST	TSPAN13		CSE1L	KIAA0101	PMP22	YEATS2
LRBA	Tam Response			IRS1	TTC39A		CYBRD1	KIF11	POLD1	ZCCHC24
LRIG1	Tam Response			ITM2B	UGCG		DAPK1	KIF13B	PRC1	ZDHHC3
MAGED2	Tam Response			ITPR1	VAV3		DBF4	KIF14	PRICKLE2	ZFP36
MAPT	Tam Response			KCTD3	WFDC2		DDX39A	KIF15	PRKD3	ZNF367
MCCC2	Tam Response			KDM4B	WWP1		DEPDC1	KIF18B	PRKX	ZNF423
MEIS3P1	Tam Response			KIAA0040	XBP1		DEPDC1B	KIF20A	PROM1	ZWINT
MKL2	Tam Response			KIAA0232	ZBTB44
MLPH	Tam Response			KIAA1324	ZNF552
MREG	Tam Response
MYB	Tam Response
NAT1	Tam Response
NME3	Tam Response
NME5	Tam Response
NRIP1	Tam Response
P4HTM	Tam Response
PBX1	Tam Response
PIGT	Tam Response
PTP4A2	Tam Response
RABEP1	Tam Response
RARA	Tam Response
REEP5	Tam Response
RHOB	Tam Response
ROGDI	Tam Response
SCCPDH	Tam Response
SEMA3B	Tam Response
SEMA3F	Tam Response
SERPINA5	Tam Response
SKP1	Tam Response
SLC19A2	Tam Response
SLC22A5	Tam Response
SLC39A6	Tam Response
SLC44A4	Tam Response
SLC7A8	Tam Response
TBC1D9	Tam Response
TCEAL1	Tam Response
TCEAL4	Tam Response
TFF1	Tam Response
TFF3	Tam Response
TLE3	Tam Response
TMBIM6	Tam Response
TPBG	Tam Response
TSPAN13	Tam Response
TTC39A	Tam Response
UGCG	Tam Response
VAV3	Tam Response
WWP1	Tam Response
XBP1	Tam Response
ZNF552	Tam Response
PNRC2	Tam Response
STC2	Tam Response
GJA1	Tam Response
OTUD7B	Tam Response
ZBTB44	Tam Response
SGK3	Tam Response
WFDC2	Tam Response
ASPN	Tam Response
PCM1	Tam Response
FMO5	Tam Response
AUTS2	Tam Response
HIGD1A	Tam Response
MTUS1	Tam Response
SH3D19	Tam Response
RRAGA	Tam Response
PKIB	Tam Response
CRIM1	Tam Response
ATL1	Tam Response
ITM2B	Tam Response
LRRC17	Tam Response
LZTFL1	Tam Response
FCGBP	Tam Response
ADAM17	Tam Nonresponse
PLIN2	Tam Nonresponse
ARHGEF4	Tam Nonresponse
ARL4C	Tam Nonresponse
BCL11A	Tam Nonresponse
BTG3	Tam Nonresponse
SMCO4	Tam Nonresponse
CDH3	Tam Nonresponse
CORO1C	Tam Nonresponse
DAPK1	Tam Nonresponse
DSC2	Tam Nonresponse
E2F3	Tam Nonresponse
ENO1	Tam Nonresponse
DESI2	Tam Nonresponse
FAM171A1	Tam Nonresponse
FOXC1	Tam Nonresponse
GLS	Tam Nonresponse
GPX7	Tam Nonresponse
GSTP1	Tam Nonresponse
HMGA1	Tam Nonresponse
IFRD1	Tam Nonresponse
JRKL	Tam Nonresponse
KCMF1	Tam Nonresponse
KCNN4	Tam Nonresponse
KLHL7	Tam Nonresponse
LAMP3	Tam Nonresponse
LBR	Tam Nonresponse
LDHB	Tam Nonresponse
LMO4	Tam Nonresponse
LPIN1	Tam Nonresponse
LRRC8D	Tam Nonresponse
MAP4K4	Tam Nonresponse
MID1	Tam Nonresponse
MYO10	Tam Nonresponse
NCK2	Tam Nonresponse
NFIL3	Tam Nonresponse
NT5DC2	Tam Nonresponse
ODC1	Tam Nonresponse
PADI2	Tam Nonresponse
PFKP	Tam Nonresponse
PHGDH	Tam Nonresponse
PRKD3	Tam Nonresponse
PRKX	Tam Nonresponse
PROM1	Tam Nonresponse
PSMB2	Tam Nonresponse
QKI	Tam Nonresponse
RAP2B	Tam Nonresponse
RARRES1	Tam Nonresponse
RNASEH1	Tam Nonresponse
SLC43A3	Tam Nonresponse
SRD5A1	Tam Nonresponse
SRPK1	Tam Nonresponse
STK38	Tam Nonresponse
TCF7L1	Tam Nonresponse
TMEM123	Tam Nonresponse
TRIM2	Tam Nonresponse
TRIM29	Tam Nonresponse
YBX1	Tam Nonresponse
YEATS2	Tam Nonresponse
KIAA0101	Tam Nonresponse
ASF1B	Tam Nonresponse
MMP1	Tam Nonresponse
CCNB2	Tam Nonresponse
TPX2	Tam Nonresponse
RRM2	Tam Nonresponse
UBE2C	Tam Nonresponse
AURKB	Tam Nonresponse
PRC1	Tam Nonresponse
ASPM	Tam Nonresponse
ABCC3	Tam Nonresponse
TK1	Tam Nonresponse
CDK1	Tam Nonresponse
NTN4	Tam Nonresponse
FRMD6	Tam Nonresponse
ADRA2A	Tam Nonresponse
PTPN21	Tam Nonresponse
PRICKLE2	Tam Nonresponse
ZDHHC3	Tam Nonresponse
ANLN	Tam Nonresponse
CDC20	Tam Nonresponse
PRR11	Tam Nonresponse
TTK	Tam Nonresponse
MAD2L1	Tam Nonresponse
CEP55	Tam Nonresponse
BIRC5	Tam Nonresponse
CENPA	Tam Nonresponse
MELK	Tam Nonresponse
DLGAP5	Tam Nonresponse
AURKA	Tam Nonresponse
NDC80	Tam Nonresponse
CDKN3	Tam Nonresponse
DEPDC1	Tam Nonresponse
MCM10	Tam Nonresponse
BUB1	Tam Nonresponse
KIF20A	Tam Nonresponse
KIF2C	Tam Nonresponse
TRIP13	Tam Nonresponse
MTHFD2	Tam Nonresponse
PTTG1	Tam Nonresponse
H2AFX	Tam Nonresponse
CCNA2	Tam Nonresponse
DSCC1	Tam Nonresponse
PAICS	Tam Nonresponse
AURKA	Tam Nonresponse
SGOL2	Tam Nonresponse
H2AFZ	Tam Nonresponse
MKI67	Tam Nonresponse
MND1	Tam Nonresponse
EXOSC9	Tam Nonresponse
FEN1	Tam Nonresponse
GTSE1	Tam Nonresponse
DEPDC1B	Tam Nonresponse
KIF23	Tam Nonresponse
CDCA5	Tam Nonresponse
HJURP	Tam Nonresponse
FOS	Tam Nonresponse
FOSB	Tam Nonresponse
EGR1	Tam Nonresponse
DUSP1	Tam Nonresponse
JUN	Tam Nonresponse
ZFP36	Tam Nonresponse
PTGS2	Tam Nonresponse
JUNB	Tam Nonresponse
NR4A1	Tam Nonresponse
IER2	Tam Nonresponse
TOP2A	Tam Nonresponse
NUF2	Tam Nonresponse
NEK2	Tam Nonresponse
CENPF	Tam Nonresponse
CKS2	Tam Nonresponse
PBK	Tam Nonresponse
UHRF1	Tam Nonresponse
NUSAP1	Tam Nonresponse
POLD1	Tam Nonresponse
UBE2S	Tam Nonresponse
UBE2T	Tam Nonresponse
TYMS	Tam Nonresponse
CCNB1	Tam Nonresponse
BUB1B	Tam Nonresponse
KIF14	Tam Nonresponse
ZWINT	Tam Nonresponse
KIF11	Tam Nonresponse
RACGAP1	Tam Nonresponse
KIF4A	Tam Nonresponse
CASC5	Tam Nonresponse
LMNB1	Tam Nonresponse
HMMR	Tam Nonresponse
KIF15	Tam Nonresponse
CENPM	Tam Nonresponse
ABI3BP	Tam Nonresponse
TGFBR2	Tam Nonresponse
PTGER4	Tam Nonresponse
C3	Tam Nonresponse
KCTD12	Tam Nonresponse
GNG2	Tam Nonresponse
MYBL1	Tam Nonresponse
ATAD2	Tam Nonresponse
CCNE2	Tam Nonresponse
GINS1	Tam Nonresponse
PCNA	Tam Nonresponse
CDC7	Tam Nonresponse
CSE1L	Tam Nonresponse
MCM6	Tam Nonresponse
VRK1	Tam Nonresponse
RMI2	Tam Nonresponse
EZH2	Tam Nonresponse
FOXM1	Tam Nonresponse
RAD51AP1	Tam Nonresponse
STMN1	Tam Nonresponse
CDCA3	Tam Nonresponse
SKP2	Tam Nonresponse
DBF4	Tam Nonresponse
KIF18B	Tam Nonresponse
DDX39A	Tam Nonresponse
DOCK8	Tam Nonresponse
RASSF5	Tam Nonresponse
NFATC2	Tam Nonresponse
SERPINB9	Tam Nonresponse
STAMBPL1	Tam Nonresponse
PMP22	Tam Nonresponse
ZCCHC24	Tam Nonresponse
ZNF423	Tam Nonresponse
DNM3	Tam Nonresponse
COL16A1	Tam Nonresponse
ELK3	Tam Nonresponse
PAMR1	Tam Nonresponse
CENPU	Tam Nonresponse
ZNF367	Tam Nonresponse
HMGB2	Tam Nonresponse
GINS2	Tam Nonresponse
BRIP1	Tam Nonresponse
CENPK	Tam Nonresponse
TMPO	Tam Nonresponse
E2F7	Tam Nonresponse
HELLS	Tam Nonresponse
IGF1	Tam Nonresponse
ACKR1	Tam Nonresponse
EBF1	Tam Nonresponse
GNG11	Tam Nonresponse
EMCN	Tam Nonresponse
VWF	Tam Nonresponse
MEOX1	Tam Nonresponse
LINC00341	Tam Nonresponse
CDH5	Tam Nonresponse
PTPRB	Tam Nonresponse
MEOX2	Tam Nonresponse
ADGRF5	Tam Nonresponse
ADGRL4	Tam Nonresponse
ANGPTL1	Tam Nonresponse
TNS1	Tam Nonresponse
EPAS1	Tam Nonresponse
PGM5	Tam Nonresponse
OGN	Tam Nonresponse
COL14A1	Tam Nonresponse
ABCA8	Tam Nonresponse
RBMS3	Tam Nonresponse
PDGFD	Tam Nonresponse
SPARCL1	Tam Nonresponse
LAMA2	Tam Nonresponse
RECK	Tam Nonresponse
SLIT2	Tam Nonresponse
PLSCR4	Tam Nonresponse
ECM2	Tam Nonresponse
AKAP12	Tam Nonresponse
ANK2	Tam Nonresponse
RUNX1T1	Tam Nonresponse
DLC1	Tam Nonresponse
PLAC9	Tam Nonresponse
SH3D19	Tam Nonresponse
NDN	Tam Nonresponse
CNRIP1	Tam Nonresponse
CYBRD1	Tam Nonresponse
COQ6	Tam Nonresponse
KIF13B	Tam Nonresponse
BBOF1	Tam Nonresponse
TMEM25	Tam Nonresponse
FAM38D	Tam Nonresponse
MGC21654	Tam Nonresponse
FLJ10719	Tam Nonresponse
HCAPG	Tam Nonresponse
