# Supplementary material for: EPRS is a critical regulator of cell proliferation and estrogen signaling in ER+ breast cancer
Source: Oncotarget. 2016 Sep 6;7(43):69592–605. doi: 10.18632/oncotarget.11870 (PMC5342500; doi:10.18632/oncotarget.11870)
Supplement: Supplementary file 3 [file oncotarget-07-69592-s003.xlsx]

## Sheet: u4_esr1_subnet_keydrivers_plot.
EES driver	sheprs.dn	sheprs.up	tcga.tumor.v.normal.logfc	tcga.tumor.v.normal.pval	metabric.tumor.v.normal.logfc	metabric.tumor.v.normal.pval	survival.cox	survival.km	eprs.interactor	esr1.interactor	known estrogen pathway
EPRS	1	0	0.391012	1.1202e-14	0.804875	2.8143e-89	0.000753368	0.00171327	0	1	0
SCYL2	1	0	0.176402	0.000198152	0.235944	4.4389e-10	0.265606	0.302653	0	1	0
ACTR6	0	0	0.0669941	0.0914281	-0.142485	0.000300386	0.0932817	0.165929	0	0	0
YWHAB	1	0	0.318669	2.45927e-14	0.426211	3.58177e-42	5.04815e-05	0.101614	0	0	0
HSP90AB1	1	0	0.252502	8.40073e-06	0.4665	5.25048e-28	3.61456e-06	0.000713186	0	0	1
PTGES3	1	0	0.259602	6.594e-12	0.51484	5.22546e-12	1.08216e-05	0.00187955	1	1	1
CCT2	0	0	0.372954	5.93044e-11	0.760685	2.31202e-44	4.19749e-10	6.46438e-05	0	1	1
HSPD1	1	0	0.222259	9.08593e-05	0.381901	6.29538e-14	1.16698e-07	0.000181547	1	0	1
PIP5K1C	0	0	0.147404	6.86612e-05	0.233789	1.19227e-08	0.412931	0.466414	0	0	1
MAPKAPK5	0	0	0.179178	1.93975e-06	0.539579	1.22818e-47	0.0211641	0.114199	0	0	0
BCLAF1	0	0	-0.0778092	0.0352553	-0.250733	1.68219e-19	0.0374222	0.467105	0	1	1
ARNT	0	0	-0.145887	0.000358101	-0.18019	4.44072e-16	0.551896	0.61174	0	0	1
LOC407835	0	0	0.347994	5.99339e-10	0.399717	3.56918e-33	0.0484743	0.304632	0	0	0
ZNF414	0	0	0.229466	8.15598e-06	0.0675004	2.6912e-05	0.0210688	0.0198711	0	0	0
GTF2F1	0	0	0.159953	3.03707e-05	0.322714	1.62261e-28	0.2996	0.928369	0	0	0
MCL1	0	0	-0.212538	3.42902e-05	-0.883275	1.23985e-77	0.02099	0.348606	0	0	1
FZR1	0	0	0.208304	9.66837e-08	-0.0502362	0.0132872	0.549744	0.695005	0	0	0
ZFP36	1	0	-1.2136	2.74852e-25	-2.71724	4.9727e-155	0.000746836	0.123149	0	0	1
SGTA	0	0	0.137422	0.000485236	0.324162	1.15256e-28	0.443638	0.928583	0	0	1
MAP2K2	0	0	0.106475	0.0101895	0.284552	1.55498e-12	0.0564151	0.0909884	0	0	1
PNPLA6	0	1	0.00813375	0.853396	0.195347	1.61903e-07	0.548083	0.0382153	0	0	0
R3HDM4	0	0	0.449972	1.75117e-22	0.416367	2.43628e-38	0.0639083	0.260059	0	0	0
WAC	0	0	-0.133829	1.69993e-05	0.28083	2.29875e-09	0.236839	0.746285	0	0	0
GDI2	0	0	0.0951216	0.00859701	0.386977	1.07869e-18	0.218896	0.813973	0	0	0
FOS	0	1	-1.47488	4.64731e-19	-2.58687	4.09949e-66	0.000252339	0.00295621	1	1	1
RAVER1	1	0	0.427956	2.90124e-23	0.499664	3.98536e-41	0.899593	0.712007	0	0	0
KIF5B	0	0	-0.0415271	0.354632	0.1208	0.00255864	0.0207392	0.074071	1	0	0
POLR2E	0	0	-0.149806	0.000454271	NA	NA	0.140978	0.542051	0	1	0
STXBP2	0	0	1.00217	1.47977e-42	1.13703	9.02786e-119	0.254176	0.596797	0	0	0
HSPE1	1	0	0.5316	1.34356e-18	0.684195	5.48902e-17	0.000475777	0.150976	0	0	0
AES	0	0	0.0161904	0.709466	0.28713	6.29166e-14	0.134369	0.309546	0	0	0
GNA11	1	0	-0.215549	9.81184e-05	-0.184502	5.80492e-05	0.469234	0.367728	0	0	0
RANGAP1	0	0	0.302684	2.15332e-08	0.496008	8.75862e-27	0.431924	0.521224	0	0	0
SCN11A	0	1	-1.13252	7.92056e-26	-0.0868699	1.89838e-08	0.0462588	0.177954	0	0	0
DUSP1	0	1	-1.09935	2.11522e-19	-2.40266	1.31086e-82	0.259949	0.372502	0	0	1
SCAF11	0	0	-0.141254	0.000292302	-0.128509	1.14134e-05	0.0784358	0.302165	0	0	0
GLYR1	0	0	0.370262	4.74386e-18	0.459527	1.22369e-36	0.0371234	0.247295	0	1	0
CAMSAP3	0	0	1.00865	5.55158e-21	0.579424	2.20137e-39	0.595541	0.213426	0	0	0
ITGB1	1	0	-0.316164	6.0425e-10	-0.624667	2.47965e-60	0.532753	0.957197	0	0	1
RBM25	1	0	-0.0732092	0.038909	-0.459249	6.68272e-34	0.225577	0.134046	0	0	0
SF3A2	0	0	0.0222986	0.638763	0.324971	3.354e-19	0.471737	0.151482	0	0	0
GATA3	1	0	1.79463	5.19789e-40	1.86559	2.31637e-99	6.60887e-07	1.31885e-07	1	0	1
TYK2	0	0	0.0838374	0.0293681	-0.182749	6.74197e-06	0.717134	0.769903	0	0	1
DNALI1	0	0	0.966177	3.91747e-10	0.388305	2.61552e-05	1.75433e-07	7.22087e-07	0	0	0
PRR12	0	0	0.278316	3.60593e-09	0.103922	1.64099e-08	0.536498	0.618263	0	0	0
UBN1	0	0	0.214665	1.92689e-07	-0.131817	0.00214911	0.00525129	0.110238	0	0	0
XAB2	0	0	0.0531655	0.21357	0.477095	1.07407e-20	0.00252078	0.0334503	0	0	0
ADAM15	0	0	0.266542	0.000303908	0.453655	5.63798e-17	0.97952	0.986672	0	0	1
MRPL2	0	0	-0.137748	0.00404287	0.227582	9.45206e-10	0.000388031	0.00405188	0	0	0
BRD4	0	0	0.0501013	0.174619	0.077639	1.01048e-07	0.321153	0.108442	0	0	1
MYB	1	0	1.41316	1.39873e-26	1.4076	6.97597e-59	1.49119e-07	0.000121311	0	0	1
DCN	0	1	-1.07876	1.57229e-14	-2.03105	1.69921e-44	0.000784341	0.0547018	0	0	1
ESR1	1	0	1.85444	9.38211e-26	1.73751	8.74124e-63	1.12414e-08	0.000180918	1	0	1
NFIC	0	0	-0.0287439	0.629539	0.0708478	2.47628e-05	0.519569	0.418998	0	0	1
PTPN11	1	0	-0.369992	1.69786e-17	-0.894923	5.87886e-141	0.21172	0.0962822	1	0	1
MKNK2	0	1	0.0200051	0.745502	-0.0796383	0.163972	0.00570948	0.0320769	0	0	1
NID1	0	1	-0.181729	0.034336	-0.464174	3.00074e-31	0.270113	0.243277	0	0	1
ARF1	0	0	0.582482	1.31145e-33	0.840212	5.54084e-100	0.0192113	0.309122	0	0	0
RPS20	0	0	-0.35634	3.91021e-09	-0.184148	2.71125e-08	0.021012	0.086155	0	1	0
PGR	1	0	0.590361	0.0300963	0.638631	2.25152e-12	3.77302e-11	1.165e-09	1	1	1
RERG	0	0	0.390586	0.00102852	0.364295	3.34231e-05	5.38743e-05	1.13419e-05	0	0	1
MED16	0	0	0.183301	7.33192e-05	0.372315	6.92193e-18	0.719859	0.823707	0	1	0
UPF1	0	0	0.129603	0.000204521	0.287317	4.07947e-15	0.0225866	0.192505	0	1	0
ABAT	1	0	1.22326	1.33079e-16	0.658269	1.18323e-31	0.0272793	0.118572	0	0	1
SUMO1P3	0	0	0.323984	6.97043e-13	0.503646	1.51607e-18	0.487017	0.911959	0	0	0
FAM134B	0	1	0.435211	0.000400768	0.610956	1.3511e-11	0.113559	0.140744	0	0	0
VRK3	0	1	0.264603	1.9721e-10	0.548124	4.28681e-34	0.0672674	0.076837	0	0	0
GREB1	1	0	1.3096	1.31672e-14	0.348987	4.29414e-09	0.0249822	0.166759	0	0	1
TMBIM6	0	0	0.398645	6.64341e-17	0.446058	7.52264e-38	0.00174353	0.00944462	0	0	1
UBA52	0	0	-0.0675405	0.134231	0.184634	6.07904e-17	0.168161	0.356542	0	0	0
GGPS1	0	1	0.543587	9.01341e-27	0.605682	3.5536e-45	0.14555	0.586786	0	0	0
CCDC68	1	0	-0.60129	0.000170356	0.353483	1.19559e-32	0.295326	0.767064	0	0	0
RPAP3	0	0	0.283802	2.69325e-15	0.460405	9.83617e-38	7.57535e-06	0.120534	0	0	0
MCTS1	0	0	0.111997	0.000894639	0.594903	3.09131e-20	0.0683119	0.429258	0	0	1
ACTR3	0	0	0.227392	1.65915e-07	0.673855	3.23989e-24	0.00309445	0.000978318	0	1	0
RAB5B	0	0	0.120331	7.55905e-05	0.0118516	0.686706	0.00359937	0.0777355	0	0	0
CALD1	0	1	-0.560438	9.14195e-11	-1.32601	5.37065e-82	0.133997	0.224711	0	0	1
DAZAP2	0	0	0.187717	4.98653e-08	-0.181136	3.89721e-06	0.786418	0.399301	0	0	0
HSPA8	0	0	0.335059	2.55937e-09	0.348889	1.03772e-07	0.0378175	0.179022	1	1	1
YY1	0	0	0.136031	3.31823e-06	0.488487	5.0169e-14	0.00455421	0.0315776	0	0	1
